# Supplementary material for: Expressional Localization and Functionally Identifying an RNA Editing Enzyme BmADARa of the Silkworm Bombyx mori
Source: Insects. 2020 Aug 12;11(8):523. doi: 10.3390/insects11080523 (PMC7469206; doi:10.3390/insects11080523)
Supplement: Supplementary file 1 [file insects-11-00523-s001.zip]

Archive with 3 entries (2 files):
- Supplementry/
- Supplementry/Figure S1.tif
- Supplementry/Table S1.docx
